# Supplementary material for: Combinatory Effects of Acrylamide and Deoxynivalenol on In Vitro Cell Viability and Cytochrome P450 Enzymes of Human HepaRG Cells
Source: Toxins (Basel). 2024 Sep 10;16(9):389. doi: 10.3390/toxins16090389 (PMC11436166; doi:10.3390/toxins16090389)
Supplement: Supplementary file 1 [file toxins-16-00389-s001.zip]

Archive with 1 entries (1 files):
- toxins-3168506-supplementary.jpg
